# Supplementary material for: Predictors of Neurodevelopment in Microcephaly Associated with Congenital Zika Syndrome: A Prospective Study
Source: Children (Basel). 2023 Nov 21;10(12):1831. doi: 10.3390/children10121831 (PMC10741834; doi:10.3390/children10121831)
Supplement: Supplementary file 1 [file children-10-01831-s001.zip]

Archive with 1 entries (1 files):
- children-2662076-supplementary.pdf
